# Supplementary material for: When Small Meets Smaller: Immune Modulation and Virulence Strategies in Insect–Bacteria Interactions
Source: Insects. 2026 May 19;17(5):515. doi: 10.3390/insects17050515 (PMC13207255; doi:10.3390/insects17050515)
Supplement: Supplementary file 1 [file insects-17-00515-s001.zip]

Archive with 1 entries (1 files):
- insects-4267082-supplementary.xlsx
