# Supplementary material for: When Small Meets Smaller: Immune Modulation and Virulence Strategies in Insect–Bacteria Interactions
Source: Insects. 2026 May 19;17(5):515. doi: 10.3390/insects17050515 (PMC13207255; doi:10.3390/insects17050515)
Supplement: Supplementary file 1 [file insects-17-00515-s001.zip › insects-4267082-supplementary.xlsx]

## Sheet: Sheet1
Bacteria and Insect host: infection routes and effects
	Bacterium (species, strain)	Gram Classification	Category	Insect host	Infection route	Main readouts	Key findings in insect model	Ref.
	X. nematophila (with S. carpocapsae)	Gram-negative	Nematode-associated entomopathogen	D. suzukii larvae	Natural nematode infection	ProPO system, AMPs synthesis, hemocyte phagocytosis	The symbiont bacteria inhibit proPO system. While X. nematophila triggers some AMP synthesis and evades phagocytosis.	[3]
	E. coli	Gram-negative	Enteric human pathogen	G. mellonella larvae	Intrahemocoelic injection	Mortality, pupation metrics, hemocytopenia, melanization, coagulation, nodulation, role of T3SS	Entomopathgenic E. coli (EPEC) causes dose-dependent disease when injected systemically, but not orally. Immune responses did not control early bacterial replication.	[18]
	E. coli / P. luminescens TT01	Gram-negative	Immune priming / Entomopathogen	M. sexta caterpillars	Prior infection (priming) and subsequent challenge	Survival, bacteriostatic activity, RNA interference of immune genes (hemolin, immulectin-2, PGRP)	Priming with non-pathogenic E. coli elicits immunity against P. luminescens.	[62]
	P. luminescens	Gram-negative	Nematode associated entomopathogen	M. sexta larvae	Natural infection by Heterorhabditis bacteriophora or experimental systemic infection	Bacterial proliferation in hemolymph, accumulation at midgut epithelium, secretion of TcA and RTX like metalloprotease PrtA, epithelial lysis, gut barrier disruption, blocking of phagocytosis and induction of hemocyte apoptosis	P. luminescens proliferates in the hemolymph, then accumulates in the midgut, secreting TcA and the metalloproteinase PrtA, which cause extensive epithelial lysis and promote systemic invasion. The bacterium avoids phagocytosis and triggers apoptosis in hemocytes.	[71]
	S. marcescens	Gram-negative	Biological control agent / Entomopathogen	Various insects	Various	Pathogenicity, metabolite production, systemic resistance induction	S. marcescens strains show a strong pathogenic potential, making them valuable biological control agents.	[72]
	E.coli (O157:H7)	Gram-negative	Enteric human pathogen	B. mori larvae	Injection through hemolymph or midgut	Survival, proliferation in hemolymph, circulating hemocyte viability, therapeutic effect of antibiotics	Silk moth larvae useful to evaluate antibiotics efficacy against E. coli O157:H7.	[73]
	A. baumannii (clinical strains, ATCC 17978, lipid A or LOS mutants such as ΔlpxO)	Gram-negative	Opportunistic human pathogen	G. mellonella larvae	Systemic infection	Larval survival, histology, comparison of wild type and LOS mutants, response to antibiotics	Highly lethal virulence dependent on temperature and dose. Lipid A or LOS mutants are attenuated. Antibiotic efficacy similar in vivo and in vitro.	[74]	[75]
	K. pneumoniae (52145, 43816, ESBL multidrug resistant clinical isolate)	Gram-negative	Enteric opportunist and human pathogen	G. mellonella larvae	Systemic infection	Survival, bacterial clearance, phagocytosis, virulence of capsule and lipid A mutants, protection by phage GA23	Capsule mutants can be avirulent or lethal depending on the strain, affecting different immune responses	[76]	[77]
	P. aeruginosa (PA14 and other strains, pil and pil-chp mutants)	Gram-negative	Opportunistic pathogen of humans and insects	D. melanogaster adults; M. sexta larvae	Systemic or oral infection in Drosophila; systemic infection in M. sexta	Survival, transposon mutagenesis screen of pilGHIJKL-chpABCDE cluster, melanization, bacterial persistence and dormancy in tissues, nodule formation and hemocyte phagocytosis in M. sexta	In Drosophila, insertions via pilGHIJKL-chpABCDE delay killing; oral infection triggers a melanization response and leads to intestinal clearance. In M. sexta, virulent strains resist phagocytic uptake and intracellular killing.	[78]	[79]	[80]
	Aeromonas spp. (clinical isolates in single and mixed infections)	Gram-negative	Opportunistic aquatic bacteria and human pathogens	D. melanogaster adults	Systemic infection	Survival, synergy or antagonism between strains, comparisons with wild type and Toll/Imd deficient strains	Different Aeromonas isolates span a broad virulence range. Some combinations in mixed infections exhibit synergy, others antagonism; these interaction patterns are largely maintained in Toll/Imd-deficient flies.	[81]
	H. pylori (strains with differing virulence factors)	Gram-negative	Gastric human pathogen	Galleria mellonella larvae	Systemic infection	Larval survival, discrimination of strains differing in virulence, immune gene expression and other readouts consistent with mammalian	Galleria larvae can discriminate between more and less virulent H. pylori strains, and infection elicits changes in survival and immune response. The model provides a convenient organism system for rapid comparative virulence assessment of H. pylori.	[82]
	Brucella spp. (B. abortus strains, attenuated mutants, B. suis)	Gram-negative	Zoonotic intracellular pathogens	G. mellonella larvae	Systemic infection	Survival, tissue damage, induction of AMPs genes, immune priming, protection by immune sera from vaccinated mice	Strains of B. abortus are more lethal than live-attenuated mutants or B. suis. Lethal infections cause widespread tissue damage and strong AMPs induction, while sublethal priming triggers a protective innate response.	[83]
	S. enterica subsp. enterica serovar Typhimurium	Gram-negative	Enteric human and animal pathogen	B. germanica nymphs and adults	Oral infection; horizontal transmission via coprophagy and necrophagy	Detection of Salmonella typhimurium by horizontal transmission, comparison of laboratory and field cockroach strains, impact of gut microbiota on infection and excretion	Orally infected cockroaches remain healthy but shed S. typhimurium in their feces and cadavers, transmitting the infection through coprophagy and necrophagy. Manipulation of the gut microbiota shows that resident communities can confer resistance to bacteria.	[84]	[85]	[86]
	Burkholderia pseudomallei (Bp82 ΔpurM, B0011 Δasd, acapsular surrogate JW270)	Gram-negative	Agent of melioidosis	Gromphadorhina portentosa	Systemic infection	Survival, determination of LD50, analysis of mutants affecting cluster 1 type VI secretion system (hcp1), type IV pilus subunit (TFP8 locus) and hmqA G quinoline biosynthesis	The acapsular surrogate strain JW270 is extremely virulent in cockroaches, while auxotrophic Bp82 ΔpurM and B0011 Δasd are avirulent. Virulence of JW270 depends on a type VI secretion system, a type IV pilus subunit and quinoline biosynthesis, determinants also important in mammalian infection. The cockroach model provides a rapid, low containment platform to identify virulence factors and to scr…	[87]
	Erwinia carotovora subsp. carotovora strain 15 (Ecc15, now classified within Pectobacterium) and Evf mutants	Gram-negative	Plant pathogen and cross kingdom pathogen	D. melanogaster larvae	Oral infection	Induction of antimicrobial peptide genes (Diptericin, Attacin, Cecropin and others), systemic immune activation, dependence on hemocytes, colonization and persistence in the gut, effect of evf deletion or expression	Ingestion of Ecc15 triggers a strong systemic antibacterial response, with robust induction of Imd dependent AMP genes, while antifungal peptides such as Drosomycin are less induced. This response depends on circulating hemocytes, which are required to relay signals from the infected gut. A single virulence locus, evf, is essential for efficient gut colonization, persistence and full systemic imm…	[88]	[89]	[90]
	Dickeya dadantii 3937 (wild type and cyt mutants)	Gram-negative	Soft rot phytopathogen and aphid pathogen	Acyrthosiphon pisum (pea aphid)	Oral infection and septic injury (injection)	Survival, host range comparisons across insect species, role of Cyt like toxins, transcriptomic reprogramming during infection, expression of genes for resistance to antimicrobial peptides	D. dadantii is highly virulent for pea aphids both after ingestion and septic injury but is almost avirulent for other tested insects such as D. melanogaster, Sitophilus oryzae and Spodoptera littoralis, indicating host specialization. Cyt like toxins are required for oral but not systemic virulence, pointing to a specific role in overcoming the gut barrier. Transcriptome analysis of bacteria ins…	[91]	[92]	[93]
	P. entomophila (wild type, GacS/GacA and AprA mutants)	Gram-negative	Broad host range entomopathogen	D. melanogaster adults; G. mellonella larvae	Oral infection in flies; systemic infection in larvae	In flies: midgut epithelial damage, Imd dependent AMP production, JNK associated cytoskeletal remodeling, role of the GacS/GacA system and secreted metalloprotease AprA. In larvae: survival, lysozyme activity, prophenoloxidase system, AMP gene expression, effect of immune priming	Oral infection of D. melanogaster causes extensive midgut epithelial damage and broad innate immune activation. Virulence requires the GacS/GacA regulatory system and secreted factors, in particular the metalloprotease AprA, which counteracts host AMPs such as Diptericin. In Galleria, P. entomophila kills larvae in a dose dependent manner and modulates multiple humoral effectors. Prior immune pri…	[94]	[95]	[96]
	X. nematophila (virulent opaque clones and virulence modulated translucent clones)	Gram-negative	Nematode associated entomopathogen	M. sexta larvae	Systemic infection	Survival, antimicrobial peptide expression, hemocyte nodulation, prophenoloxidase activation, comparison between high virulence and virulence modulated clones, OpaB expression	Clonal variants of X. nematophila differ dramatically in virulence and immune suppression. Virulent opaque clones produce more OpaB and effectively block AMP induction, nodulation and prophenoloxidase activation, leading to high lethality. Virulence modulated translucent clones show reduced OpaB levels, cause markedly lower mortality and allow strong immune activation in larvae. The low virulence…	[97]
	P. asymbiotica (wild type) and engineered E. coli expressing P. asymbiotica KdpD/KdpE	Gram-negative	Emerging insect and human pathogen	M. sexta larvae	Systemic infection	Survival, intracellular survival in hemocytes, activation of the KdpFABC high affinity potassium pump, effect of heterologous expression of KdpD/KdpE in E. coli	Virulence of P. asymbiotica in M. sexta relies on the potassium sensing two component system KdpD/KdpE, which activates the KdpFABC potassium pump and allows bacteria to survive inside circulating hemocytes. Introducing P. asymbiotica KdpD and KdpE into E. coli strains that retain their own KdpFABC operon renders the normally innocuous E. coli more persistent in hemocytes and increases larval mor…	[98]
	S. marcescens	Gram-negative	Opportunistic pathogen	D. melanogaster	Oral infection (ingestion) and septic injury	Survival, crossing of intestinal epithelium, imd-mediated AMPs response, phagocytosis	Oral infection model in which S. marcescens crosses the intestinal epithelium.	[99]
	B. thuringiensis	Gram-positive	Entomopathogen	Various insects (Review)	Oral infection	Expression of AMPs, melanization, ROS, gut microbiota structure	It summarizes the tripartite interaction between host immunity, B. thuringiensis infection, and the gut microbiota. Highlighted that host immune response and intestinal dysbiosis critically determine both Bt pathogenicity and insect resistance.	[64]
	B. thuringiensis	Gram-positive	Entomopathogen	T. castaneum larvae	Oral immune priming	Whole-transcriptome gene expression (RNA-sequencing)	Oral immuno priming with a pathogenic strain modifies gene expression. The immune repertoire activated after secondary infection differs qualitatively from that of primary infection.	[68]
	B. thuringiensis and Cry1Ca toxin	Gram-positive	Entomopathogen	S. littoralis larvae	Oral infection	Survival, nodule formation, hemocyte phagocytosis, hemolymphatic microbiota composition and roles	RNAi-mediated silencing of the 102 Sl gene reduces nodulation and increases mortality from Bt and the Cry1Ca toxin. Midgut commensals (Serratia and Clostridium species) penetrate the hemocoel, contributing to Bt lethality.	[100]
	L. fusiformis	Gram-positive	Biological control agent	D.suzukii larvae	Oral exposure (vegetative cells, spores, secondary metabolites)	Larvicidal effects, gut morphology changes, immunological interference	Bacterial components causes significant larvicidal effects and intestinal damage. The combination of cells, spores, and metabolites exerts strongest impact compromising host immune response.	[101]
	L. monocytogenes (various serotypes and Δvgc mutant) and Listeria innocua	Gram-positive	Environmental and foodborne intracellular pathogen	G. mellonella larvae	Injection	Survival, discrimination among species and mutants, AMPs and inhibitor gene expression (lysozyme, galiomycin, gallerimycin. Etc.)	Injection of approximately 10^6 CFU of L. monocytogenes causes rapid dose-dependent death, while L. innocua and a Δvgc strain produce reduced mortality.	[102]
	B. thuringiensis (Cry1Ac) with and without gut microbiota	Gram-positive	Spore forming entomopathogen	M.sexta larvae	Oral infection with purified toxin or whole spore formulations	Survival with purified Cry1Ac versus spore preparations, impact of antibiotics and reintroduced Enterococcus	Cry1Ac toxin administered orally induces mortality in M. sexta.	[103]
	B.thuringiensis subsp. tenebrionis	Gram-positive	Spore forming entomopathogen	T. castaneum larvae from multiple populations	Oral infection via spore contaminated diet	Survival across beetle lines, pathogen replication in cadavers, plasmid content	Mortality correlates with dose, duration of exposure, and beetle species. B. thuringiensis replicates in cadavers, and plasmid transfer links virulence factors to in vivo fitness.	[104]
	B. anthracis Sterne (capsule deficient) and petrobactin biosynthesis mutants	Gram-positive	Spore forming zoonotic pathogen surrogate	G. mellonella larvae	Injection into hemocoel	Survival, competitive fitness of mutants lacking petrobactin biosynthesis	Capsule deficient Sterne strain causes rapid, dose dependent mortality.	[105]
	M. luteus	Gram-positive	Non pathogenic Gram positive used as standardized immune stimulant	G. mellonella larvae	Injection	Survival, melanization, sepsis, relationship between optical density and CFU	LD50s around 10^4 CFU are effective; lower values ​​are eliminated. The system provides a reproducible basis for virulence benchmarking and antimicrobial testing.	[106]
	S. aureus	Gram-positive	Non spore forming opportunist and human pathogen	A. aegypti adults	Injection	Survival after homologous high dose challenge, AMPs genes expression	Low doses elicits AMPs transcription but does not improve survival. Upregulation of AMPs does not confer memory-like protection against S. aureus in mosquitoes.	[107]
	S. aureus (wild type and mutants in wall teichoic acids)	Gram-positive	Non spore forming opportunist and human pathogen	T. molitor larvae	Injection	Survival, early immune recognition, AMP susceptibility, depending on D-alanylation status of teichoic acids	Strains with fully D-alanylated wall teichoic acids evade early immune detection. Mutants with reduced teichoic acid or lacking D-alanylation are recognized sooner.	[108]
	S. epidermidis (clinical device associated isolate)	Gram-positive	Opportunistic biofilm associated pathogen	B. mori larvae	Injection	Survival, hemocyte ATP content, lysozyme activity, impact of vancomycin, teicoplanin and dalbavancin	Infection reduces survival and alters hemocyte ATP and lysozyme activity. Different antibiotics raise 72 h survival.	[109]
	S. aureus (sprC, sprD deletion mutants; Newman and BB270 for therapy)	Gram-positive	Non spore forming opportunist and human pathogen	G. mellonella larvae	Injection	Survival, intralarval bacterial load, expression kinetics of sprC/sprD, efficacy of vancomycin, daptomycin and penicillin	Deletion of small RNAs sprC or sprD attenuates S. aureus, and prolonging larval survival. Different antibiotics show varying efficacy.	[110]
	S. aureus SH1000 and defined mutants (perR, pheP, agr, hla, mntA)	Gram-positive	Non spore forming opportunist and human pathogen	D. melanogaster adults	Systemic injection	Survival, fly CFU count, reporter expression of agr (RNAIII), hla and mntA, antibiotic rescue	The wild-type strain SH1000 kills flies in 24h. Mutants lacking perR or pheP show delayed mortality and lower bacterial load. Administration of methicillin or tetracycline to infected flies rescues them in a dose-dependent manner.	[111]
	E. faecalis (wild type and ΔpglA)	Gram-positive	Non spore forming opportunist and human pathogen	M. sexta larvae	Oral colonization of gut followed by systemic spread	Intestinal persistence, hemolymph growth ex vivo, survival of larvae, RIVET based promoter activation of pglA	A RIVET screen identifies strong in vivo induction of pglA, encoding a 6 phosphogluconolactonase in the pentose phosphate pathway.	[112]
	E. faecalis (fsrB, lrgAB, lytRS mutants)	Gram-positive	Non spore forming opportunist and human pathogen	D. melanogaster adults	Systemic infection	Survival of flies infected with quorum sensing and lrgAB mutants, activity of GelE and SprE proteases, induction of lrgAB via LytRS	Restoration of Fsr quorum sensing with synthetic GBAP shows that this circuit controls more than canonical proteases. Flies infected with the lrgAB null strain survive significantly longer; lytRS deletion has little effect, indicating that LrgAB itself acts as a key effector and increases the lethality of E. faecalis in vivo.	[113]
	L. monocytogenes (wild type, ΔactA, ΔprfA)	Gram-positive	Environmental and foodborne intracellular pathogen	D.melanogaster adults and S2 cells	Systemic thoracic injection; in vitro infection of S2 cells	Survival, actin tail in hemocytes, replication and spread in S2 cells, dependence on Toll and Imd pathways	Very small inocula multiply rapidly in adult flies, form actin tails in hemocytes, and kill most hosts within a week. Deletion of actA delays lethality by approximately eightfold, and a prfA mutant fails to replicate or spread in S2 cells.	[114]
	S. pneumoniae (TIGR4, D39 and capsule negative R6)	Gram-positive	Respiratory pathogen and opportunist	G. mellonella larvae	Injection	Survival, comparison of encapsulated versus non encapsulated strains, treatment with amoxicillin or moxifloxacin	The encapsulated strains TIGR4 and D39 cause high, dose-dependent mortality, while the non-encapsulated strain R6 is rapidly eliminated. Different antibiotics increase survival.	[115]
	S. pyogenes (multiple emm types, including emm1 M protein mutant)	Gram-positive	Human Group A streptococcus	G. mellonella larvae	Injection	Survival at different temperatures and growth phases, role of M protein	Stationary-phase cultures at 37°C cause rapid, dose-dependent mortality, while exponential-phase inoculation or post-infection incubation at 28°C significantly delays death. Deletion of the emm1 M protein further attenuates virulence.	[116]
	M. marinum (wild type and mag24 mutant)	Gram-positive (Acid-fast)	Environmental mycobacterium and tuberculosis like pathogen	D. melanogaster adults	Systemic injection	Survival, bacterial loads, intracellular replication in hemocytes, phagosomal acidification, AMP expression	A minimal inoculum of about five CFU produces a progressive, tuberculosis like disease. Bacteria proliferate inside circulating hemocytes, prevent phagosomal acidification and do not trigger AMP gene induction. Deletion of mag24 requires roughly tenfold more bacteria to achieve similar lethality and slows host death, indicating that this PE/PGRS protein supports intracellular growth and killing.	[117]
	Mycobacterium abscessus	Gram-positive	Rapidly growing environmental mycobacterium and human pathogen	D. melanogaster adults	Systemic injection	Survival of wild type and immune pathway mutants, tissue pathology, AMP gene expression (Drosomycin and Imd dependent AMPs)	Low dose infection leads to systemic replication, severe muscle and brain pathology and rapid death. The response features strong induction of the Toll responsive peptide Drosomycin but weak Imd dependent AMP expression. Flies lacking Toll components PGRP SA or Dif die much faster, whereas Imd mutants show no extra susceptibility, demonstrating that Toll mediated defenses are crucial for controll…	[118]
	Paenibacillus larvae (strain 2188) with lytic Siphoviridae phage cocktail	Gram-positive	Spore forming brood pathogen of honey bees	Apis mellifera larvae reared in vitro	Oral exposure via artificial diet containing spores with or without phages	Survival, presence of P. larvae DNA in dead larvae by PCR, comparison of prophylactic versus therapeutic phage administration	Feeding larvae a phage cocktail either 4 h before or 4 h after a defined spore challenge significantly increases survival on day 8, by roughly 59 percent compared with spore only groups. Phage treated cohorts show a lower fraction of dead larvae positive for P. larvae DNA, consistent with suppressed pathogen proliferation, while uninfected larvae tolerate phages without added mortality. The syste…	[119]
	Melissococcus plutonius clonal complex 12 (strain DAT561)	Gram-positive	Brood pathogen causing European foulbrood	Apis mellifera larvae reared in vitro	Oral infection via contaminated diet	Localization of bacteria relative to peritrophic matrix, epithelial damage, comparison to classical European foulbrood lesions	The CC12 strain DAT561 grows atypically well in air and at lower potassium in vitro, yet in larvae its proliferation remains confined beneath the peritrophic matrix within the midgut lumen. Only dying larvae show limited bacterial presence beyond the gut and no deep tissue multiplication. Histology reveals peritrophic matrix degeneration and epithelial damage that match classical European foulbro…	[120]
	B. thuringiensis (various subspecies; spores and Cry toxins) with Enterobacter sp. NAB3	Gram-positive	Spore forming entomopathogen and gut commensal interaction	Lepidopteran larvae	Oral infection via diet containing spores and toxins	Survival, effect of antibiotics on mortality, impact of reintroducing single gut commensals	Broad spectrum antibiotics strongly reduce B. thuringiensis lethality. Reintroduction of Enterobacter sp. NAB3 restores mortality.	[121]
